# Supplementary material for: Exploration of morbidity, suicide and all-cause mortality in a Scottish forensic cohort over 20 years
Source: BJPsych Open. 2020 Jun 18;6(4):e62. doi: 10.1192/bjo.2020.40 (PMC7345667; doi:10.1192/bjo.2020.40)
Supplement: Supplementary file 1 [file S205647242000040Xsup001.zip]

Archive with 2 entries (2 files):
- coi_disclosure_LT.PDF
- coi_disclosure_CR.PDF
